# Supplementary material for: Checkpoint Inhibitors Modulate Plasticity of Innate Lymphoid Cells in Peripheral Blood of Patients With Hepatocellular Carcinoma
Source: Front Immunol. 2022 Jun 27;13:849958. doi: 10.3389/fimmu.2022.849958 (PMC9271772; doi:10.3389/fimmu.2022.849958)
Supplement: Supplementary Table 1 — DEGs of clusters from unbiased graph-based clustering of ILCs in PBMCs. [file Table_1.xlsx]

## Sheet: Cluster 1-8 PBMC ILCs
Table 1
Cluster 1-8 PBMC ILCs
Cluster 1	Cluster 1 p-value	Cluster 1 fold change
PTGDR2|NM_004778.2|Reference_end	0	291.116
IL32|NM_004221.4|Reference_end	7.11018e-278	4.46347
TNFSF10|NM_003810.3|Reference_end	3.62832e-129	3.17664
TRAT1|NM_016388.3|Reference_end	2.44399e-108	4.40455
KLRG1|NM_005810.3|Reference_end	2.31317e-103	4.14598
DPP4|NM_001935.3|Reference_end	6.10736e-84	3.71683
MYC|NM_002467.4|Reference_end	2.71046e-75	2.61755
GAB2|NM_012296.3|Reference_end	9.07674e-70	13.2436
YBX3|NM_003651.4|Reference_end	3.07668e-63	7.43867
CD48|NM_001778.3|Reference_end	4.47563e-60	1.83312
LAT|NM_014387.3|Reference_end	1.11559e-59	2.34072
LEF1|NM_016269.4|Reference_end	2.46519e-56	2.88193
CCR2|NM_001123041.2|Reference_end	1.07228e-47	2.82658
RGS1|NM_002922.3|Reference_end	1.11002e-46	4.46788
RORA|NM_002943.3|Reference_end	1.96889e-41	3.20879
KLRB1|NM_002258.2|Reference_end	6.16543e-35	1.5961
ANXA5|NM_001154.3|Reference_end	2.13993e-33	1.7768
CCR6|NM_004367.5|PolyA_1	1.45541e-30	2.91239
BCL11B|NM_022898.2|Reference_end	1.12731e-27	3.78652
STAT4|NM_003151.3|Reference_end	8.36755e-26	2.04346
FASLG|NM_000639.2|Reference_end	2.32038e-25	5.60772
BIRC3|NM_001165.4|PolyA_2	1.00239e-23	1.88037
IL2|NM_000586.3|Reference_end	3.83106e-19	30.3082
CCR6|NM_004367.5|Reference_end	2.61563e-18	2.86129
CD247|NM_000734.3|Reference_end	3.17251e-17	1.58007
STAT5A|NM_003152.3|Reference_end	3.71681e-16	1.676
LTA|NM_000595.3|Reference_end	4.28926e-16	1.51844
IFNGR1|NM_000416.2|Reference_end	7.63543e-16	1.73844
TNFSF14|NM_003807.4|PolyA_1	1.32346e-15	3.03601
CXCL16|NM_022059.3|Reference_end	1.67788e-15	5.5687
TRIB2|NM_021643.3|Reference_end	8.97417e-15	1.58514
PDIA4|NM_004911.4|PolyA_1	1.99796e-14	1.95239
IL13|NM_002188.2|Reference_end	1.46442e-12	148.753
CD28|ENST00000374481.7|PolyA_1	9.09431e-11	2.23061
TNFRSF25|NM_003790.2|Reference_end	4.29477e-10	1.56108
CCR9|NM_006641.3|Reference_end	7.74862e-09	5.2129
SLC25A37|NM_016612.3|PolyA_1	7.4678e-08	1.83371
STAT1|NM_007315.3|Reference_end	1.62033e-07	1.54432
ICOS|NM_012092.3|Reference_end	4.9244e-07	1.9516
CCR4|NM_005508.4|Reference_end	1.32612e-05	5.31695
IL4|NM_000589.3|Reference_end	5.49851e-05	5.67147
CCR10|NM_016602.2|Reference_end	0.000201769	18.1705
CD9|NM_001769.3|Reference_end	0.00135556	3.22996
IL15RA|NM_002189.3|Reference_end	0.00183792	1.53217
VMO1|NM_182566.2|Reference_end	0.0220244	5.27419
CR2|NM_001877.4|Reference_end	0.0425176	3.61891
TGFB3|NM_003239.3|Reference_end	0.0607014	2.26012
PTTG2|NM_006607.2|Reference_end	0.0853678	3.11198
MME|NM_000902.3|Reference_end	0.126956	2.15704
CD274|NM_014143.3|Reference_end	0.140472	1.58174
FCER2|NM_002002.4|Reference_end	0.141628	6.99578
HMMR|NM_012484.2|Reference_end	0.298735	3.0002
C1QA|NM_015991.2|Reference_end	0.555344	1.69805
KCNE3|NM_005472.4|Reference_end	0.576869	5.35119
TREM1|NM_018643.4|PolyA_1	0.874996	2.6275
LILRB4|NM_001278426.3|PolyA_1	0.904262	1.88566
CD36|NM_000072.3|Reference_end	0.90695	3.82446
Cluster 2	Cluster 2 p-value	Cluster 2 fold change
FCER1G|NM_004106.1|Reference_end	1.36801e-120	2.69742
TCF7|NM_003202.3|Reference_end	1.96462e-109	3.7052
SELL|NM_000655.4|Reference_end	1.60782e-59	2.11891
CTSW|NM_001335.3|Reference_end	3.61267e-47	2.00098
CD7|NM_006137.6|Reference_end	1.72003e-37	2.4507
DUSP1|NM_004417.3|Reference_end	2.79734e-34	2.03665
TARP_refseq|NM_001003799.1|Reference_end	3.03589e-30	1.74496
FOSB|NM_006732.2|Reference_end	1.52272e-24	2.10589
KIT|NM_000222.2|Reference_end	4.42265e-19	1.72387
CD74|NM_004355.3|Reference_end	6.26107e-19	1.86406
CD79A|NM_001783.3|Reference_end	1.22551e-18	3.21962
IL18|NM_001562.3|Reference_end	9.07444e-16	4.37102
TNFRSF4|NM_003327.3|Reference_end	1.2146e-14	2.74108
HLA-DRA|NM_019111.4|Reference_end	1.49937e-12	2.258
TRDC|ENST00000390477.2|Reference_end	3.74656e-11	1.67173
JUN|NM_002228.3|Reference_end	5.55486e-11	1.77515
KLRC1|NM_002259.4|Reference_end	1.87694e-10	2.23163
TSPAN32|NM_139022.2|Reference_end	5.64089e-10	1.9545
ITGAM|NM_000632.3|Reference_end	1.31245e-09	1.69862
F13A1|NM_000129.3|Reference_end	1.73245e-09	3.24658
JUNB|NM_002229.2|Reference_end	2.40358e-09	1.98037
RNASE6|NM_005615.4|Reference_end	7.25764e-09	3.11593
LYN|NM_002350.3|PolyA_1	2.96831e-08	2.28478
EGR1|NM_001964.2|Reference_end	1.52153e-06	1.52621
CD33|NM_001772.3|Reference_end	2.42531e-05	2.39677
CD63|NM_001780.5|Reference_end	4.0013e-05	1.52973
HLA-DMA|NM_006120.3|Reference_end	4.993e-05	2.35259
FYB|NM_001465.4|Reference_end	0.000326759	1.55937
SNCA|NM_000345.3|PolyA_1	0.00167593	2.44214
IL18R1|NM_003855.3|Reference_end	0.00336138	1.53961
TCF4|NM_003199.2|PolyA_1	0.0196072	2.25013
CBLB|NM_170662.4|PolyA_1	0.0514153	1.68499
APOBEC3G|NM_021822.3|Reference_end	0.0627863	1.52478
POU2AF1|NM_006235.2|Reference_end	0.064975	2.55114
TXK|NM_003328.2|Reference_end	0.151063	1.52337
FOXP1|NM_032682.5|PolyA_1	0.167806	1.68257
STAT6|NM_003153.4|PolyA_1	0.175053	1.54093
TLR9|NM_017442.3|Reference_end	0.198246	3.619
FLT3|NM_004119.2|PolyA_1	0.22241	3.31377
LY86|NM_004271.3|Reference_end	0.225767	2.45157
KLRC3|NM_002261.2|Reference_end	0.226333	1.60758
JCHAIN|NM_144646.3|Reference_end	0.228065	4.2832
EGR3|NM_004430.2|Reference_end	0.243502	2.66089
CD38|NM_001775.3|Reference_end	0.257118	1.66885
NRP1|NM_003873.5|Reference_end	0.26443	1.72354
NT5E|NM_002526.3|Reference_end	0.297399	2.28614
CSF2|NM_000758.3|Reference_end	0.329308	1.71155
IGHM_secreted|ENST00000390559.6|Reference_end	0.332462	1.88607
CLEC4D|NM_080387.4|PolyA_1	0.420611	4.86308
CD163|NM_004244.5|PolyA_1	0.433428	3.83534
ICAM1|NM_000201.2|Reference_end	0.454192	1.61816
IRF4|NM_002460.3|Reference_end	0.454956	1.66201
MGST1|NM_020300.4|Reference_end	0.478175	2.95865
ZNF683|NM_173574.3|Reference_end	0.550534	1.5932
DUSP4|NM_001394.6|Reference_end	0.601092	1.50783
NINJ2|NM_016533.5|Reference_end	0.608585	1.62276
FAM129C|NM_173544.4|Reference_end	0.619627	2.39005
CLEC4E|NM_014358.3|PolyA_1	0.683362	2.54827
CXCR1|NM_000634.2|PolyA_1	0.71999	1.80055
TMEM97|NM_014573.2|PolyA_1	0.722294	1.73139
Cluster 3	Cluster 3 p-value	Cluster 3 fold change
FCER1G|NM_004106.1|Reference_end	1.79989e-143	2.04217
IFITM3|NM_021034.2|Reference_end	8.76946e-140	3.08035
KIT|NM_000222.2|Reference_end	1.57498e-129	2.71044
ITGAX|NM_000887.4|Reference_end	1.14341e-70	2.76397
ITGAM|NM_000632.3|Reference_end	1.27834e-65	1.76944
CCND2|NM_001759.3|Reference_end	4.94709e-63	2.53224
C10orf54|NM_022153.1|PolyA_1	2.364e-59	1.87674
TARP_refseq|NM_001003799.1|Reference_end	1.03316e-55	1.58598
LIF|NM_002309.4|Reference_end	1.80834e-49	4.58176
TSPAN32|NM_139022.2|Reference_end	3.28321e-46	1.69457
BCL2|NM_000633.2|Reference_end	3.5651e-42	2.53846
LGALS1|NM_002305.3|Reference_end	1.24966e-40	1.57463
LAMP1|NM_005561.3|Reference_end	8.57457e-40	1.59453
TXK|NM_003328.2|Reference_end	7.99027e-39	2.03049
IL4R|NM_000418.3|Reference_end	3.18266e-37	1.6911
ITGA4|NM_000885.5|PolyA_1	1.11742e-34	1.70255
KLRC1|NM_002259.4|Reference_end	1.68096e-33	2.21973
XBP1|NM_005080.3|Reference_end	3.35581e-27	1.8504
HLA-DPA1|NM_033554.3|PolyA_1	1.3782e-26	1.81483
LYN|NM_002350.3|PolyA_1	1.0565e-22	1.9763
CD33|NM_001772.3|Reference_end	1.77806e-20	2.25262
TNFSF13B|NM_006573.4|Reference_end	3.44614e-18	2.74099
RORC|NM_005060.3|Reference_end	3.3168e-15	2.16259
ADGRG3|NM_170776.4|Reference_end	3.32399e-15	2.50906
CCR7|NM_001838.3|Reference_end	3.30627e-14	1.86199
CD79A|NM_001783.3|Reference_end	4.59123e-14	1.8037
ICAM1|NM_000201.2|Reference_end	4.31233e-13	1.74894
LGALS9|NM_002308.3|Reference_end	1.61768e-12	1.95734
TLR2|NM_003264.4|PolyA_1	2.0879e-09	2.81956
TNF|NM_000594.3|Reference_end	2.64858e-09	1.65892
BACH2|NM_021813.3|Reference_end	2.65732e-08	2.094
ATF6B|NM_004381.4|Reference_end	6.00086e-08	1.60125
SNCA|NM_000345.3|PolyA_1	4.21132e-07	1.96006
CXCR5|NM_001716.4|Reference_end	5.18583e-06	4.06706
IL3RA|NM_002183.3|Reference_end	5.66701e-06	1.71836
VNN2|NM_004665.4|Reference_end	2.06353e-05	1.62782
THBS1|NM_003246.3|PolyA_1	4.26529e-05	1.84971
CCR8|NM_005201.3|Reference_end	6.67154e-05	3.57752
LY86|NM_004271.3|Reference_end	0.000127305	3.0103
MCM4|NM_005914.3|PolyA_1	0.000399515	2.57946
TCF4|NM_003199.2|PolyA_1	0.000467531	1.5143
BCL2A1|NM_004049.3|Reference_end	0.000744673	1.51965
AURKB|NM_004217.3|Reference_end	0.000819566	4.07989
NCR2|NM_004828.3|Reference_end	0.000853229	6.00538
IGLC3|ENST00000390325.2|Reference_end	0.00147368	5.61838
TNFSF13|NM_003808.3|Reference_end	0.00207069	1.60247
HAVCR2|NM_032782.4|Reference_end	0.00321418	1.75487
CHI3L2|NM_004000.2|Reference_end	0.00423941	1.87587
ENTPD1|NM_001776.5|PolyA_1	0.00444438	2.0339
LAIR2|NM_002288.5|Reference_end	0.0060233	2.89748
BCL6|NM_001706.4|Reference_end	0.007445	1.69763
IRF4|NM_002460.3|Reference_end	0.0124954	2.12007
POU2AF1|NM_006235.2|Reference_end	0.0130735	2.15513
FUT4|NM_002033.3|Reference_end	0.014066	1.55958
CD22|NM_001771.3|Reference_end	0.0545475	7.29973
CD24|NM_013230.3|Reference_end	0.0545475	11.6566
CD14|NM_000591.3|Reference_end	0.0545475	97.4183
CD86|NM_006889.4|PolyA_1	0.0545475	8.80994
CD40|NM_001250.5|PolyA_1	0.0772454	2.84869
FLT3|NM_004119.2|PolyA_1	0.113338	1.60372
TYMS|NM_001071.2|Reference_end	0.132114	5.66358
FCGR3A|NM_000569.6|Reference_end	0.153471	1.55362
C1QA|NM_015991.2|Reference_end	0.160136	1.88027
FOSL1|NM_005438.4|Reference_end	0.170004	2.20274
KIAA0101|NM_014736.5|PolyA_1	0.318959	1.86054
TOP2A|NM_001067.3|Reference_end	0.34455	2.44673
MZB1|NM_016459.3|Reference_end	0.665114	1.70636
Cluster 4	Cluster 4 p-value	Cluster 4 fold change
CD6|NM_006725.4|Reference_end	0	216.126
CD8A|NM_001768.6|Reference_end	0	165.741
CCL5|NM_002985.2|Reference_end	0	58.9931
CD3D|NM_000732.4|Reference_end	0	39.1306
GZMA|NM_006144.3|Reference_end	0	23.8836
GZMK|NM_002104.2|Reference_end	0	17.6109
CD3E|NM_000733.3|Reference_end	3.95286e-300	8.62349
CST7|NM_003650.3|Reference_end	1.73988e-289	17.4815
CD4|NM_000616.4|Reference_end	9.52318e-251	171.909
CD3G|NM_000073.2|PolyA_1	3.86508e-237	62.4463
CD5|NM_014207.3|Reference_end	1.97404e-233	53.6696
CD27|NM_001242.4|Reference_end	3.98632e-223	58.1534
CD2|NM_001767.3|Reference_end	5.56156e-162	6.25736
NKG7|NM_005601.3|Reference_end	3.81852e-155	6.67176
CXCR6|NM_006564.1|Reference_end	1.21216e-123	36.6515
CD8B|NM_004931.4|Reference_end	3.16496e-102	190.142
CCR5|NM_000579.3|Reference_end	3.40314e-100	13.0326
PRDM1|NM_001198.3|Reference_end	5.88011e-97	14.6538
TRAC|ENST00000611116.1|Reference_end	7.38228e-77	3.6352
CXCR4|NM_003467.2|Reference_end	5.00591e-75	3.92857
PRDM1|NM_001198.3|PolyA_1	8.59037e-59	14.8488
CCL4|NM_002984.3|Reference_end	5.86767e-53	23.1039
LCK|NM_005356.4|Reference_end	1.29835e-44	2.21433
FYN|NM_002037.5|PolyA_1	6.21623e-44	2.92617
PRF1|NM_005041.4|Reference_end	2.58731e-39	3.50382
CD2|NM_001767.3|PolyA_1	7.13472e-38	5.59343
LAG3|NM_002286.5|Reference_end	1.32732e-37	65.8907
EOMES|NM_005442.3|Reference_end	1.65274e-32	10.3099
TBX21|NM_013351.1|Reference_end	1.97342e-29	4.78163
GZMH|NM_033423.4|Reference_end	5.54226e-29	46.6986
GZMB|NM_004131.4|Reference_end	1.34189e-28	69.1831
ARL4C|NM_005737.3|Reference_end	2.50414e-25	1.93355
TNFSF8|NM_001244.3|PolyA_1	5.88258e-24	3.38236
PASK|NM_015148.3|Reference_end	1.29796e-23	7.34758
BCL11B|NM_022898.2|Reference_end	6.39376e-23	3.47492
PIK3IP1|NM_052880.4|Reference_end	9.00998e-21	1.91272
KLRG1|NM_005810.3|Reference_end	1.84448e-20	2.14045
RORA|NM_002943.3|Reference_end	1.84334e-19	2.83215
CX3CR1|NM_001337.3|Reference_end	3.52036e-19	23.8277
CXCR3|NM_001504.1|Reference_end	1.70924e-15	3.21011
FCGR3A|NM_000569.6|Reference_end	1.89769e-15	12.291
MYC|NM_002467.4|Reference_end	6.23277e-14	1.61525
TRAT1|NM_016388.3|Reference_end	1.49392e-13	1.71937
DUSP2|NM_004418.3|Reference_end	4.1308e-13	1.59269
DPP4|NM_001935.3|Reference_end	8.64265e-13	1.86543
KLRF1|NM_016523.2|Reference_end	1.6184e-12	3.0588
GIMAP5|NM_018384.4|Reference_end	1.97542e-12	1.7107
BLK|NM_001715.2|Reference_end	2.45371e-12	39.3901
CD28|ENST00000374481.7|PolyA_1	6.3249e-12	2.63017
CD70|NM_001252.4|Reference_end	7.84798e-12	12.9497
CCL3|NM_002983.2|Reference_end	8.90608e-11	20.8332
LGALS3|NM_002306.3|Reference_end	1.57026e-10	1.5575
CD247|NM_000734.3|Reference_end	1.45658e-09	1.85139
CCR6|NM_004367.5|PolyA_1	6.52647e-09	1.80615
BTLA|NM_181780.3|PolyA_1	1.07728e-08	9.22505
FYB|NM_001465.4|Reference_end	1.93165e-08	1.60416
CTLA4|NM_005214.4|Reference_end	7.39179e-07	17.4859
B3GAT1|NM_018644.3|Reference_end	1.10845e-06	29.6675
CXCR2|NM_001557.3|Reference_end	1.94561e-06	95.9155
IL15|ENST00000477265.5|Reference_end	2.0753e-06	4.3493
FAS|NM_000043.5|PolyA_1	2.61533e-06	2.30705
KIR2DL1|NM_014218.2|Reference_end	3.08695e-06	38.9768
TIGIT|ENST00000481065.5|Reference_end	3.23943e-06	11.7007
PDCD1|NM_005018.2|Reference_end	3.86228e-06	66.6104
S100A9|NM_002965.3|Reference_end	6.18115e-06	5.92867
TRBC2|ENST00000466254.1|Reference_end	1.07614e-05	2.21051
CCL20|NM_004591.2|Reference_end	1.33276e-05	6.8985
NCR3|NM_147130.2|Reference_end	2.12783e-05	1.52042
FOXP3|NM_014009.3|Reference_end	4.29048e-05	15.0672
NT5E|NM_002526.3|Reference_end	6.12622e-05	2.61795
FOXO1|NM_002015.3|Reference_end	0.000165065	1.94936
BCL2A1|NM_004049.3|Reference_end	0.000178799	2.23228
TGFBI|NM_000358.2|Reference_end	0.000193125	7.39039
IL23R|NM_144701.2|Reference_end	0.000852592	1.50831
IL12RB1|NM_005535.2|Reference_end	0.00117487	1.55218
S100A12|NM_005621.1|Reference_end	0.00194654	15.9434
MZB1|NM_016459.3|Reference_end	0.0020434	4.21376
CCR6|NM_004367.5|Reference_end	0.00389328	2.16973
CD244|NM_016382.3|Reference_end	0.00520995	2.07902
TNF|NM_000594.3|Reference_end	0.00984263	1.78775
CLEC4E|NM_014358.3|PolyA_1	0.0113012	1.63115
CD160|NM_007053.3|PolyA_1	0.0149147	12.6348
CMTM2|NM_144673.2|Reference_end	0.0153434	26.368
ADA|NM_000022.3|Reference_end	0.017068	1.56966
F5|NM_000130.4|PolyA_1	0.0174172	3.29629
F13A1|NM_000129.3|Reference_end	0.0193454	2.24679
ADGRE1|NM_001974.4|Reference_end	0.0196931	2.41449
CXCL8|NM_000584.3|Reference_end	0.0203994	59.8916
TREM1|NM_018643.4|PolyA_1	0.0227059	3.88364
LEF1|NM_016269.4|Reference_end	0.0288138	1.78249
IKZF2|NM_016260.2|Reference_end	0.0376045	1.74028
AZU1|NM_001700.4|Reference_end	0.0384291	132.454
IL12RB2|NM_001559.2|Reference_end	0.041079	2.18494
SLC7A7|NR_040448.1|Reference_end	0.0434117	10.017
HLA-DQB1|NM_002123.4|PolyA_1	0.080362	3.55683
TNFRSF13C|NM_052945.3|Reference_end	0.0911999	2.37275
CXCR1|NM_000634.2|PolyA_1	0.106815	4.46041
LAIR2|NM_002288.5|Reference_end	0.11025	2.92735
TLR9|NM_017442.3|Reference_end	0.121244	3.10436
IRF8|NM_002163.2|Reference_end	0.146805	1.67292
CXCR5|NM_001716.4|Reference_end	0.163506	2.11551
CR2|NM_001877.4|Reference_end	0.18828	1.96431
KLRD1|NM_001114396.1|PolyA_1	0.195872	2.2351
FOSL1|NM_005438.4|Reference_end	0.204782	2.08239
CD9|NM_001769.3|Reference_end	0.227658	1.7047
TGFB1|NM_000660.5|PolyA_1	0.239519	1.90997
LILRB4|NM_001278426.3|PolyA_1	0.274782	2.70485
IL12A|NM_000882.3|Reference_end	0.381037	1.51892
FCN1|NM_002003.3|Reference_end	0.384571	2.88312
TLR8|NM_016610.3|Reference_end	0.386142	4.12974
CCR1|NM_001295.2|Reference_end	0.474762	1.88501
IER3|NM_003897.3|Reference_end	0.525793	2.25167
AQP9|NM_020980.4|Reference_end	0.560034	2.70623
KLRC4|NM_013431.2|Reference_end	0.610752	3.1594
LAMP3|NM_014398.3|Reference_end	0.64476	2.37765
CD72|NM_001782.2|Reference_end	0.650725	1.59193
NRP1|NM_003873.5|Reference_end	0.994439	2.40127
Cluster 5	Cluster 5 p-value	Cluster 5 fold change
KLRF1|NM_016523.2|Reference_end	0	26.0038	Gene signature for survival analysis
KLRD1|NM_001114396.1|PolyA_1	6.27721e-264	21.233
GNLY|NM_006433.4|Reference_end	1.2683e-227	17.0884
NKG7|NM_005601.3|Reference_end	1.47721e-208	8.37373
GZMK|NM_002104.2|Reference_end	1.16083e-128	5.94586
CST7|NM_003650.3|Reference_end	7.6635e-106	5.24277
DUSP2|NM_004418.3|Reference_end	5.44332e-100	5.40495
IL2RB|NM_000878.3|Reference_end	8.21627e-93	6.27311
CD2|NM_001767.3|Reference_end	2.12111e-75	4.45928
TBX21|NM_013351.1|Reference_end	3.71551e-74	9.78278
KLRC3|NM_002261.2|Reference_end	5.19501e-71	11.1008
NCAM1|NM_000615.6|Reference_end	5.68109e-49	15.6577
CD3E|NM_000733.3|Reference_end	7.77507e-48	2.08248
PRF1|NM_005041.4|Reference_end	6.03515e-47	3.07393
IRF8|NM_002163.2|Reference_end	9.02785e-47	7.96658
IL12RB2|NM_001559.2|Reference_end	4.51257e-45	10.9861
CD2|NM_001767.3|PolyA_1	2.10725e-39	4.89026
CD300A|NM_007261.3|Reference_end	5.14862e-38	2.79653
ITGAX|NM_000887.4|Reference_end	8.03337e-38	3.23663
CD244|NM_016382.3|Reference_end	1.39366e-31	4.77865
GZMA|NM_006144.3|Reference_end	3.39875e-29	2.74462
CXCR3|NM_001504.1|Reference_end	3.39516e-28	3.97919
RUNX3|NM_004350.2|Reference_end	7.26291e-28	2.00417
CCR7|NM_001838.3|Reference_end	7.41038e-20	2.42018
IL18RAP|NM_003853.3|Reference_end	1.66444e-19	2.24555
IFNG|NM_000619.2|Reference_end	1.61022e-15	28.2155
EOMES|NM_005442.3|Reference_end	8.41947e-15	4.2495
TXK|NM_003328.2|Reference_end	4.39555e-14	1.82187
CTSW|NM_001335.3|Reference_end	9.0806e-14	1.66247
CCR1|NM_001295.2|Reference_end	4.57903e-13	8.24798
KLRK1|NM_007360.3|Reference_end	7.22538e-13	1.81775
ARL4C|NM_005737.3|Reference_end	9.1667e-12	1.64534
GZMH|NM_033423.4|Reference_end	2.66171e-11	2.62673
KLRC4|NM_013431.2|Reference_end	1.93399e-09	5.87845
ADGRG3|NM_170776.4|Reference_end	1.1329e-08	3.05311
GZMB|NM_004131.4|Reference_end	2.64697e-07	1.77479
LYN|NM_002350.3|PolyA_1	5.66929e-07	1.56712
CD38|NM_001775.3|Reference_end	1.71266e-06	4.37107
IL18|NM_001562.3|Reference_end	2.36479e-06	1.93472
CCL4|NM_002984.3|Reference_end	4.97261e-06	2.27905
VNN2|NM_004665.4|Reference_end	9.99771e-06	2.04355
ADA|NM_000022.3|Reference_end	2.59238e-05	1.66318
HLA-DMA|NM_006120.3|Reference_end	9.19286e-05	1.56764
IL15|ENST00000477265.5|Reference_end	0.000145119	3.86366
IKZF2|NM_016260.2|Reference_end	0.000342761	1.68726
BCL6|NM_001706.4|Reference_end	0.00214571	3.76557
NINJ2|NM_016533.5|Reference_end	0.00365094	1.94109
CX3CR1|NM_001337.3|Reference_end	0.00472225	1.5427
VMO1|NM_182566.2|Reference_end	0.00483899	5.79035
MZB1|NM_016459.3|Reference_end	0.0149688	2.97603
FAM129C|NM_173544.4|Reference_end	0.016088	5.38086
THBS1|NM_003246.3|PolyA_1	0.0172251	1.57318
TOP2A|NM_001067.3|Reference_end	0.0244317	3.02169
HAVCR2|NM_032782.4|Reference_end	0.0258194	3.22777
IGHM_secreted|ENST00000390559.6|Reference_end	0.0528089	8.72554
TYMS|NM_001071.2|Reference_end	0.0569259	1.69041
MCM4|NM_005914.3|PolyA_1	0.0690367	1.53745
KIAA0101|NM_014736.5|PolyA_1	0.0729489	14.3316
CD160|NM_007053.3|PolyA_1	0.0873059	2.66611
FOSL1|NM_005438.4|Reference_end	0.207489	6.17181
CHI3L2|NM_004000.2|Reference_end	0.209584	2.46346
TGFB3|NM_003239.3|Reference_end	0.386324	1.61919
CCL3|NM_002983.2|Reference_end	0.391304	3.97632
ENTPD1|NM_001776.5|PolyA_1	0.455368	1.7927
LAIR2|NM_002288.5|Reference_end	0.793078	1.51723
Cluster 6	Cluster 6 p-value	Cluster 6 fold change
TOP2A|NM_001067.3|Reference_end	7.86032e-06	17.6861
CD200|NM_005944.6|Reference_end	0.00225062	13.0793
HMMR|NM_012484.2|Reference_end	0.00959963	8.87809
CD7|NM_006137.6|Reference_end	0.0264104	1.93861
IL12A|NM_000882.3|Reference_end	0.0318917	11.566
NCR2|NM_004828.3|Reference_end	0.031917	11.6601
NRP1|NM_003873.5|Reference_end	0.0504298	5.29837
C1QA|NM_015991.2|Reference_end	0.0743528	4.26954
PSEN1|NM_000021.3|Reference_end	0.104361	2.76964
TNFRSF4|NM_003327.3|Reference_end	0.133503	2.60939
POU2AF1|NM_006235.2|Reference_end	0.189201	7.03397
TRDC|ENST00000390477.2|Reference_end	0.202512	1.71017
TGFBI|NM_000358.2|Reference_end	0.229255	3.45354
IRF4|NM_002460.3|Reference_end	0.245534	2.86895
LAMP3|NM_014398.3|Reference_end	0.296355	3.60855
C10orf54|NM_022153.1|PolyA_1	0.310049	1.51091
ICAM1|NM_000201.2|Reference_end	0.313152	2.1502
ENTPD1|NM_001776.5|PolyA_1	0.322906	7.75209
CCR3|NM_001837.3|Reference_end	0.35502	2.2537
XBP1|NM_005080.3|Reference_end	0.356672	1.85107
ZNF683|NM_173574.3|Reference_end	0.369127	1.52763
LGALS3|NM_002306.3|Reference_end	0.383133	1.80939
FOXP1|NM_032682.5|PolyA_1	0.388946	2.75245
FASLG|NM_000639.2|Reference_end	0.400742	1.73853
LTB|NM_002341.1|Reference_end	0.416315	1.86965
CCR8|NM_005201.3|Reference_end	0.427513	3.68661
HAVCR2|NM_032782.4|Reference_end	0.453977	5.62102
FOXO1|NM_002015.3|Reference_end	0.460868	2.03137
BCL2A1|NM_004049.3|Reference_end	0.471343	3.52988
HLA-DRA|NM_019111.4|Reference_end	0.491395	2.04068
ZAP70|NM_001079.3|Reference_end	0.496689	2.09503
IL18|NM_001562.3|Reference_end	0.523414	1.85791
HLA-DPA1|NM_033554.3|PolyA_1	0.664421	1.77159
CCR6|NM_004367.5|Reference_end	0.669754	2.11607
KIT|NM_000222.2|Reference_end	0.690283	1.53308
RNASE6|NM_005615.4|Reference_end	0.724291	1.83216
SELPLG|NM_003006.4|PolyA_1	0.731493	1.50415
CBLB|NM_170662.4|PolyA_1	0.846779	1.74155
STAT6|NM_003153.4|PolyA_1	0.881051	1.54042
CD33|NM_001772.3|Reference_end	0.897911	1.64148
IL15RA|NM_002189.3|Reference_end	0.925507	1.98065
ITGAE|NM_002208.4|Reference_end	0.988596	1.78624
KLRC1|NM_002259.4|Reference_end	0.989769	1.80171
